# Supplementary material for: Frequencies of an IFNL4 Variant in an Admixed Population from Amazonia and Its Influence on Hepatitis C Infection
Source: Int J Mol Sci. 2024 Nov 27;25(23):12764. doi: 10.3390/ijms252312764 (PMC11640799; doi:10.3390/ijms252312764)
Supplement: Supplementary file 1 [file ijms-25-12764-s001.zip]

Archive with 1 entries (1 files):
- ijms-3310807-supplementary.pdf
